# Supplementary material for: Growth Phase, Oxygen, Temperature, and Starvation Affect the Development of Viable but Non-culturable State of Vibrio cholerae
Source: Front Microbiol. 2016 Mar 30;7:404. doi: 10.3389/fmicb.2016.00404 (PMC4811941; doi:10.3389/fmicb.2016.00404)
Supplement: DATA SHEET 1 — Culturable cell counts and viable cell counts. [file Data_Sheet_1.XLS]

## Sheet: control
Culturable cell counts	Days	C6706 CFU/Ml									N16961 CFU/Ml									O395 CFU/Ml
		colony1			colony2			colony3			colony1			colony2			colony3			colony1			colony2			colony3
	0	118000000	129000000	114000000	169000000	189000000	214000000	147000000	239000000	199000000	117000000	129000000	132000000	151000000	139000000	144000000	270000000	240000000	290000000	135000000	149000000	140000000	190000000	230000000	250000000	250000000	190000000	230000000
	1	88000000	107000000	104000000	153000000	167000000	183000000	156000000	148000000	135000000	77000000	83000000	80000000	107000000	132000000	125000000	230000000	250000000	160000000	68000000	57000000	83000000	71000000	94000000	70000000	71000000	55000000	62000000
	2	65000000	53000000	52000000	120000000	135000000	105000000	103000000	65000000	84000000	49000000	27000000	41000000	88000000	96000000	76000000	103000000	109000000	118000000	19000000	15000000	22000000	20000000	19000000	31000000	29000000	23000000	22000000
	3	43000000	37000000	32000000	43000000	31000000	29000000	65000000	59000000	46000000	24000000	15000000	21000000	36000000	29000000	35000000	47000000	55000000	51000000	6500000	8300000	7700000	11500000	10300000	11100000	8700000	7900000	6600000
	4	13300000	12900000	13500000	8400000	6600000	7900000	18700000	14600000	13500000	10200000	8700000	7500000	2600000	3400000	2700000	14900000	19500000	14000000	4800000	5700000	5600000	3500000	2900000	4200000	2100000	2500000	2900000
	5	790000	860000	920000	1110000	1280000	1040000	8500000	7200000	4000000	1900000	1400000	1100000	830000	810000	890000	670000	740000	560000	290000	370000	300000	270000	310000	200000	240000	310000	280000
	6	410000	380000	520000	890000	910000	1000000	2900000	3700000	3100000	840000	730000	650000	87000	115000	98000	420000	350000	400000	107000	88000	75000	72000	85000	87000	88000	94000	98000
	8	3900	2300	3700	3400	2700	2700	220000	430000	440000	790	950	1060	31000	44000	27000	31000	27000	22000	1500	1200	900	10200	8900	9600	1300	900	1700
	10	167	263	170	230	170	200	1900	1100	700	79	118	103	1500	800	900	500	900	700	70	150	180	15	8	8	163	210	137
	15	36	24	15	75	68	95	13	8	9	1	1	3	4	9	11	2	2	6	<1	<1	<1	<1	<1	<1	<1	<1	<1
	20	3	5	13	1	6	2	5	12	10	<1	<1	<1	<1	<1	<1	<1	<1	<1	<1	<1	<1	<1	<1	<1	<1	<1	<1
	30	<1	<1	<1	<1	<1	<1	<1	<1	<1	<1	<1	<1	<1	<1	<1	<1	<1	<1	<1	<1	<1	<1	<1	<1	<1	<1	<1
	40	<1	<1	<1	<1	<1	<1	<1	<1	<1	<1	<1	<1	<1	<1	<1	<1	<1	<1	<1	<1	<1	<1	<1	<1	<1	<1	<1
Viable cell counts (with PMA)	Days	C6706 DNA COPIES/Ml									N16961 DNA COPIES/Ml									O395 DNA COPIES/Ml
		colony1			colony2			colony3			colony1			colony2			colony3			colony1			colony2			colony3
	0	1.45305e+08	1.56054e+08	2.08921e+08	2.11943e+08	2.34797e+08	3.3473e+08	2.1838e+08	2.20934e+08	2.17767e+08	1.50046e+08	2.19775e+08	2.47884e+08	2.43555e+08	3.54378e+08	2.14803e+08	2.11495e+08	1.87791e+08	1.16501e+08	2.00495e+08	2.37345e+08	1.98731e+08	3.96684e+08	2.89805e+08	3.18112e+08	3.44868e+08	3.2321e+08	3.22554e+08
	40	4.54882e+07	4.7632e+07	3.93723e+07	6.97947e+07	8.67255e+07	8.02697e+07	9.98274e+07	9.54572e+07	8.07943e+07	1.08805e+08	1.14794e+08	1.45244e+08	5.98804e+07	6.59432e+07	7.00366e+07	1.2134e+08	9.59773e+07	8.30985e+07	1.10396e+08	9.04006e+07	8.62971e+07	1.3665e+08	9.85174e+07	1.2004e+08	4.9935e+07	5.1877e+07	4.42886e+07

## Sheet: growth phages
Culturable cell counts (stationary phase)	Days	C6706 CFU/Ml									N16961 CFU/Ml									O395 CFU/Ml
		colony1			colony2			colony3			colony1			colony2			colony3			colony1			colony2			colony3
	0	112000000	98000000	90000000	69000000	75000000	78000000	110000000	95000000	102000000	129000000	132000000	125000000	77000000	84000000	89000000	84000000	81000000	85000000	180000000	170000000	210000000	240000000	270000000	200000000	250000000	260000000	220000000
	1	56000000	49000000	6.6e+07	39000000	33000000	37000000	61000000	67000000	62000000	68000000	71000000	74000000	35000000	39000000	33000000	30000000	34000000	33000000	33000000	37000000	36000000	75000000	68000000	70000000	97000000	104000000	99000000
	2	26000000	21000000	20000000	31000000	25000000	32000000	20000000	17000000	21000000	27000000	24000000	19000000	21000000	20000000	23000000	18000000	17000000	22000000	7600000	6900000	6500000	8300000	8900000	8300000	2400000	1900000	2000000
	3	17000000	13000000	1.8e+07	6400000	7000000	6600000	16000000	15000000	12000000	19000000	23000000	16000000	7300000	7200000	8000000	4000000	4100000	4400000	2300000	1700000	2100000	6100000	5600000	5400000	2600000	2100000	2500000
	4	4500000	4800000	4700000	6900000	6700000	6200000	2600000	2800000	2500000	12500000	14300000	11000000	1350000	1140000	1120000	1600000	1100000	1500000	970000	890000	940000	260000	260000	250000	100000	70000	110000
	5	300000	320000	340000	2000000	1900000	1800000	310000	280000	270000	2800000	2600000	2300000	330000	290000	270000	460000	480000	420000	38000	34000	40000.1	98000	91000	95000	300000	270000	310000
	6	290000	310000	270000	2500000	2100000	2400000	230000	290000	230000	1700000	1900000	2400000	200000	230000	260000	300000	300000	370000	36000	31000	35000	77000	80000	87000	250000	230000	220000
	8	87000	94000	80000	190000	270000	260000	21000	26000	23000	980000	1100000	990000	79000	70000	73000	125000	117000	119000	10000	7000	13000	20000	15000	22000	7500	6900	6600
	10	20000	23000	24000	200000	160000	220000	17000	15000	13000	115000	108000	106000	16700	15100	14700	35000	31000	36000	130	110	170	290	230	220	1700	2400	1900
	15	1550	1610	1590	7600	8000	8200	15000	11000	12000	370	270	310	1900	1400	1800	410	460	470	1	0	3	5	7	12	9	11	28
	20	1320	1270	1180	790	730	860	300	310	340	54	63	60	200	170	260	140	190	200	<1	<1	<1	<1	<1	<1	<1	<1	<1
	30	5	9	10	3	9	6	2	2	5	0	0	0	2	3	3	1	1	6	<1	<1	<1	<1	<1	<1	<1	<1	<1
	40	<1	<1	<1	<1	<1	<1	<1	<1	<1	<1	<1	<1	<1	<1	<1	<1	<1	<1	<1	<1	<1	<1	<1	<1	<1	<1	<1
Viable cell counts (with PMA) (stationary phase)	Days	C6706 DNA COPIES/Ml									N16961 DNA COPIES/Ml									O395 DNA COPIES/Ml
		colony1			colony2			colony3			colony1			colony2			colony3			colony1			colony2			colony3
	0	2.84775e+08	2.55749e+08	2.86752e+08	3.29949e+08	1.95538e+08	1.25069e+08	1.86707e+08	2.36943e+08	1.77592e+08	1.10448e+08	1.40933e+08	1.19617e+08	1.55794e+08	1.48406e+08	1.14798e+08	9.33907e+07	9.62844e+07	7.41081e+07	1.66477e+08	9.42908e+07	1.75877e+08	1.57995e+08	1.49232e+08	1.29418e+08	1.37669e+08	9.4692e+07	1.02126e+08
	40	6.87355e+07	6.06944e+07	5.67476e+07	3.87664e+07	2.9483e+07	2.73978e+07	9.59367e+07	1.80308e+07	1.68834e+08	1.39486e+07	1.07706e+07	1.04857e+07	6.76381e+07	5.98227e+07	4.85743e+07	4.90277e+07	3.45953e+07	2.67629e+07	6.03847e+07	2.98338e+07	7.29526e+07	6.19705e+07	5.9989e+07	4.12116e+07	1.70447e+07	1.33598e+07	1.14182e+07

## Sheet: oxygen
Culturable cell counts (oxygen limited)	Days	C6706 CFU/Ml									N16961 CFU/Ml									O395 CFU/Ml
		colony1			colony2			colony3			colony1			colony2			colony3			colony1			colony2			colony3
	0	118000000	129000000	114000000	169000000	189000000	214000000	147000000	239000000	199000000	117000000	129000000	132000000	151000000	139000000	144000000	270000000	240000000	290000000	135000000	149000000	140000000	190000000	230000000	250000000	250000000	190000000	230000000
	1	104000000	115000000	98000000	180000000	190000000	170000000	150000000	180000000	200000000	119000000	121000000	110000000	150000000	130000000	150000000	210000000	290000000	240000000	74000000	73000000	78000000	117000000	108000000	104000000	120000000	180000000	100000000
	2	98000000	89000000	94000000	130000000	160000000	120000000	190000000	130000000	170000000	109000000	105000000	96000000	110000000	150000000	120000000	190000000	160000000	210000000	14000000	16000000	11000000	53000000	47000000	51000000	57000000	50000000	48000000
	3	71000000	66000000	69000000	97000000	101000000	105000000	81000000	85000000	80000000	56000000	51000000	48000000	101000000	92000000	89000000	200000000	170000000	150000000	16000000	11000000	15000000	33000000	38000000	30000000	22000000	29000000	18000000
	4	27000000	29000000	27000000	63000000	69000000	68000000	67000000	60000000	60000000	15000000	20000000	22000000	51000000	47000000	49000000	67000000	65000000	62000000	17000000	21000000	15000000	8900000	9500000	7700000	6900000	7100000	7200000
	5	9500000	9900000	9500000	49000000	38000000	39000000	38000000	36000000	43000000	11000000	9000000	14000000	30000000	27000000	25000000	31000000	27000000	31000000	11000000	22000000	10000000	4500000	4900000	4800000	4500000	4100000	4700000
	6	19000000	10000000	17000000	50000000	41000000	37000000	35000000	41000000	41000000	1300000	1900000	2100000	26000000	20000000	21000000	18000000	22000000	18000000	19000000	15000000	23000000	4300000	3900000	3700000	4100000	4200000	3600000
	8	7800000	7100000	7300000	29000000	32000000	26000000	33000000	35000000	38000000	2300000	1600000	2200000	29000000	28000000	30000000	2300000	2700000	2000000	6600000	5400000	6100000	4100000	5000000	4600000	3000000	1900000	3200000
	10	1700000	1300000	1000000	18000000	17000000	23000000	34000000	37000000	30000000	1200000	1700000	1300000	11000000	7000000	12000000	5900000	4900000	5300000	1800000	1400000	2000000	2000000	2500000	1800000	1900000	1300000	1900000
	15	1050000	1080000	1160000	8500000	7000000	6200000	11000000	9900000	9800000	970000	990000	1040000	3500000	3700000	3000000	110000	98000	112000	210000	180000	180000	85000	89000	93000	7000	11000	10000
	20	580000	600000	510000	1600000	1300000	1100000	3700000	3000000	2600000	140	50	110	108	119	94	640	690	770	300	270	240	700	1500	900	250	190	230
	30	210	220	230	360	320	380	49	67	64	<1	<1	<1	<1	<1	<1	<1	<1	<1	<1	<1	<1	<1	<1	<1	<1	<1	<1
	40	<1	<1	<1	<1	<1	<1	<1	<1	<1	<1	<1	<1	<1	<1	<1	<1	<1	<1	<1	<1	<1	<1	<1	<1	<1	<1	<1
Viable cell counts (with PMA) (oxygen limited)	Days	C6706 DNA COPIES/Ml									N16961 DNA COPIES/Ml									O395 DNA COPIES/Ml
		colony1			colony2			colony3			colony1			colony2			colony3			colony1			colony2			colony3
	0	9.36708e+07	1.27958e+08	7.82345e+07	2.65183e+08	1.56408e+08	2.51826e+08	1.63381e+08	1.83741e+08	1.23573e+08	1.3848e+08	1.94006e+08	1.43584e+08	1.93506e+08	2.55798e+08	2.40294e+08	1.95503e+08	1.74982e+08	1.53336e+08	4.99482e+08	4.80306e+08	4.62097e+08	2.8488e+08	4.90447e+08	3.75738e+08	1.84407e+08	1.70336e+08	1.25542e+08
	40	3.98956e+07	5.02165e+07	4.23804e+07	7.01609e+07	8.39744e+07	8.26547e+07	101375004	110463312	6.42406e+07	1.12169e+08	8.94445e+07	1.6723e+08	4.74445e+07	8.36917e+07	6.4724e+07	6.90018e+07	1.13943e+08	1.17472e+08	9.92201e+07	8.90626e+07	9.88108e+07	1.01382e+08	1.18733e+08	1.35092e+08	3.9519e+07	6.01046e+07	4.64771e+07

## Sheet: temperature
Culturable cell counts (22℃)	Days	C6706 CFU/Ml									N16961 CFU/Ml									O395 CFU/Ml
		colony1			colony2			colony3			colony1			colony2			colony3			colony1			colony2			colony3
	0	118000000	129000000	114000000	169000000	189000000	214000000	147000000	239000000	199000000	117000000	129000000	132000000	151000000	139000000	144000000	270000000	240000000	290000000	135000000	149000000	140000000	190000000	230000000	250000000	250000000	190000000	230000000
	2	33000000	30000000	41000000	42000000	40000000	35000000	39000000	43000000	49000000	35000000	31000000	31000000	24000000	31000000	20000000	39000000	31000000	34000000	1900000	1500000	1200000	5900000	6100000	5300000	13000000	10000000	6000000
	4	3500000	4000000	4400000	6800000	6900000	6100000	8500000	8900000	9300000	1500000	1700000	1400000	6300000	5800000	6000000	1500000	2300000	1900000	800000	700000	1500000	2800000	3200000	3500000	1100000	1400000	1200000
	6	3700000	3700000	3500000	4700000	4100000	3700000	4400000	4700000	4000000	2600000	2100000	2700000	2900000	2500000	2900000	4100000	4900000	4400000	2000000	2300000	2600000	3400000	3600000	4100000	3800000	4300000	5300000
	8	3000000	3300000	3900000	4100000	3900000	3400000	2900000	3100000	2500000	4100000	4700000	4300000	3500000	4300000	2400000	4700000	4300000	5700000	1700000	2500000	2400000	4300000	4100000	3800000	1500000	1700000	1800000
	10	900000	1100000	1200000	3100000	3000000	2800000	5500000	6400000	5000000	4900000	4800000	4700000	2700000	2000000	2300000	4100000	3700000	4700000	3700000	3500000	3400000	2600000	3300000	3400000	690000	730000	750000
	15	770000	790000	820000	1900000	1700000	1200000	2800000	2600000	2100000	1900000	1200000	1700000	1190000	1310000	1280000	2200000	2900000	2400000	1500000	1200000	900000	800000	1400000	900000	820000	850000	880000
	20	450000	500000	520000	960000	890000	880000	1010000	950000	890000	1100000	900000	1400000	490000	570000	530000	540000	590000	580000	480000	550000	470000	620000	630000	640000	460000	430000	300000
	30	470000	400000	540000	780000	790000	800000	690000	710000	790000	89000	95000	107000	410000	520000	420000	490000	370000	550000	600000	200000	700000	300000	370000	280000	210000	290000	250000
	40	260000	210000	240000	430000	490000	390000	290000	230000	170000	290000	320000	250000	170000	210000	150000	190000	70000	110000	160000	230000	300000	90000	50000	40000	120000	150000	190000
Culturable cell counts (37℃)	Days	C6706 CFU/Ml									N16961 CFU/Ml									O395 CFU/Ml
		colony1			colony2			colony3			colony1			colony2			colony3			colony1			colony2			colony3
	0	118000000	129000000	114000000	169000000	189000000	214000000	147000000	239000000	199000000	117000000	129000000	132000000	151000000	139000000	144000000	270000000	240000000	290000000	135000000	149000000	140000000	190000000	230000000	250000000	250000000	190000000	230000000
	2	5100000	5400000	5600000	7700000	8000000	7100000	8000000	9000000	13000000	6900000	6700000	6200000	6900000	5700000	6300000	670000	640000	590000	7500000	7900000	8400000	8300000	8600000	9200000	3000000	3700000	3900000
	4	3700000	3500000	2500000	3100000	2700000	1900000	5500000	5900000	5500000	2200000	2900000	1300000	3000000	2200000	2900000	360000	390000	340000	5800000	6300000	6000000	2100000	2400000	2500000	1900000	2100000	2300000
	6	690000	710000	720000	860000	910000	840000	5800000	6300000	6800000	1100000	1700000	900000	1500000	1600000	1800000	330000	340000	400000	600000	900000	1200000	1040000	970000	920000	1500000	2200000	2000000
	8	660000	650000	630000	1500000	1200000	900000	1400000	1300000	900000	1300000	700000	1400000	500000	540000	570000	650000	640000	600000	1300000	1700000	1500000	1900000	2100000	1200000	2500000	2800000	2100000
	10	700000	1200000	1500000	300000	270000	240000	590000	530000	490000	550000	570000	490000	450000	530000	520000	380000	350000	350000	1600000	2300000	1400000	460000	530000	510000	600000	700000	1200000
	15	75000	79000	84000	230000	200000	170000	150000	130000	100000	130000	210000	200000	180000	200000	220000	190000	180000	200000	340000	330000	280000	190000	170000	240000	110000	180000	90000
	20	70000	69000	60000	150000	130000	160000	39000	42000	36000	170000	250000	120000	61000	62000	62000	39000	38000	31000	72000	63000	61000	240000	260000	330000	81000	86000	89000
	30	170000	170000	200000	19000	21000	17000	290000	330000	250000	26000	16000	19000	110000	170000	80000	17000	16000	12000	19000	23000	15000	50000	80000	110000	52000	53000	56000
	40	60000	90000	150000	84000	85000	100000	51000	60000	52000	11000	23000	17000	15000	10000	22000	105000	94000	97000	42000	51000	55000	13000	19000	23000	70000	100000	120000
Viable cell counts (with PMA)	Days	C6706 DNA COPIES/Ml									N16961 DNA COPIES/Ml									O395 DNA COPIES/Ml
		colony1			colony2			colony3			colony1			colony2			colony3			colony1			colony2			colony3
	22℃ 40	1.59145e+06	1.10938e+06	1.06749e+06	598916	1.40927e+06	1.10085e+06	1.03823e+06	1.39974e+06	1.58844e+06	936592	805536	499996	564559	737761	448988	1.04015e+06	791696	846055	215365	244819	353361	303862	379441	261852	194668	255479	146223
	37℃ 40	49071.9	54905.8	60038.5	7913.86	8704.74	11688.5	59531.8	54187.3	54992.2	48456.9	32329.7	35628.2	49981.4	68103.7	29873.9	109032	56413.9	68036.4	134217	135134	124916	77394.7	69907.8	78244.5	57830.9	70117	54501.6
Total DNA counts (without PMA)	4℃ 40	9.70953e+07	6.11638e+07	7.7476e+07	7.63904e+07	8.99492e+07	9.29065e+07	1.25706e+08	1.32373e+08	9.99908e+07	1.56296e+08	1.80554e+08	1.4232e+08	1.76611e+08	1.49669e+08	1.7033e+08	1.59257e+08	1.14749e+08	1.06041e+08	1.55794e+08	1.69442e+08	1.45845e+08	2.90559e+08	1.88943e+08	2.11299e+08	1.77344e+08	1.30582e+08	1.21942e+08
	22℃ 40	9.39748e+06	1.19453e+07	1.21822e+07	4.96838e+06	1.21563e+07	1.11847e+07	300106	4.36248e+06	3.50016e+06	3.32575e+06	3.62232e+06	3.12989e+06	1.00095e+06	694194	819542	2.82444e+06	1.90047e+06	1.94397e+06	1.76332e+06	1.5699e+06	1.20299e+06	2.77842e+06	3.98864e+06	4.19983e+06	2.05519e+06	2.70374e+06	2.18301e+06
	37℃ 40	33034.9	39005.7	30196.9	384427	454836	261463	49957	68365.8	50234.4	79572.5	126515	86330.8	66884.8	59636.9	65195.1	129103	100476	121650	588548	493321	599169	363943	289973	347032	369979	410238	420190

## Sheet: LB
Culturable cell counts (ASW-LB)	Days	C6706 CFU/Ml									N16961 CFU/Ml									O395 CFU/Ml
		colony1			colony2			colony3			colony1			colony2			colony3			colony1			colony2			colony3
	0	118000000	129000000	114000000	169000000	189000000	214000000	147000000	239000000	199000000	117000000	129000000	132000000	151000000	139000000	144000000	270000000	240000000	290000000	135000000	149000000	140000000	190000000	230000000	250000000	250000000	190000000	230000000
	2	140000000	180000000	190000000	130000000	150000000	230000000	110000000	140000000	160000000	130000000	150000000	130000000	120000000	130000000	170000000	170000000	160000000	160000000	131000000	129000000	120000000	160000000	160000000	140000000	180000000	160000000	160000000
	4	90000000	130000000	110000000	130000000	110000000	160000000	130000000	90000000	150000000	83000000	87000000	90000000	150000000	120000000	120000000	83000000	90000000	94000000	95000000	89000000	88000000	160000000	180000000	170000000	121000000	118000000	112000000
	6	15000000	12000000	14000000	120000000	90000000	110000000	170000000	130000000	70000000	43000000	48000000	49000000	90000000	100000000	110000000	24000000	26000000	27000000	64000000	68000000	66000000	85000000	89000000	93000000	109000000	117000000	111000000
	8	1900000	2100000	2300000	84000000	73000000	65000000	29000000	30000000	32000000	1300000	1000000	900000	18000000	17000000	20000000	4800000	5000000	5200000	61000000	59000000	56000000	87000000	97000000	95000000	105000000	11000000	212000000
	10	1300000	1600000	1200000	20000000	24000000	31000000	18000000	23000000	26000000	190000	200000	210000	6800000	7100000	7300000	1700000	1900000	2300000	31000000	33000000	33000000	43000000	49000000	42000000	78000000	73000000	71000000
	15	480000	490000	530000	1500000	1700000	1600000	3100000	3400000	3000000	67000	63000	59000	370000	390000	430000	120000	130000	130000	3400000	3200000	2900000	6100000	6500000	6300000	9800000	9600000	9900000
	20	110000	160000	120000	1800000	2100000	1200000	180000	250000	200000	13000	9000	14000	30000	30000	30000	3200	3000	3700	13000	17000	15000	590000	630000	580000	1600000	1900000	2200000
	30	1900	2300	1800	5000	9000	13000	700	1100	1200	<1	<1	<1	<1	<1	<1	<1	<1	<1	<1	<1	<1	<1	<1	<1	<1	<1	<1
	40	<1	<1	<1	<1	<1	<1	<1	<1	<1	<1	<1	<1	<1	<1	<1	<1	<1	<1	<1	<1	<1	<1	<1	<1	<1	<1	<1
Viable cell counts (with PMA) (ASW-LB)	Days	C6706 DNA COPIES/Ml									N16961 DNA COPIES/Ml									O395 DNA COPIES/Ml
		colony1			colony2			colony3			colony1			colony2			colony3			colony1			colony2			colony3
	0	1.93395e+08	1.54049e+08	1.61486e+08	8.23799e+08	7.461e+08	6.59836e+08	4.57166e+08	2.33865e+08	3.14536e+08	1.41354e+08	1.30996e+08	9.09758e+07	1.99309e+08	2.32749e+08	2.14752e+08	1.15722e+08	1.43759e+08	1.01642e+08	3.11905e+08	2.90774e+08	2.79394e+08	3.31701e+08	4.14438e+08	4.4438e+08	3.65381e+08	3.99735e+08	3.97275e+08
	40	842177	920665	1.06193e+06	1.04164e+06	908514	1.23576e+06	1.75688e+06	1.59232e+06	2.03726e+06	94317.2	80641.3	76472.7	570013	647825	649588	201698	141729	111846	1.80046e+07	1.43318e+07	1.08258e+07	6.33839e+06	5.10074e+06	5.4947e+06	4.5572e+06	5.35459e+06	5.71528e+06
DNA copies/mL (80 day)	PMA	IN ASW			IN ASW-M9			IN VBNC-ASW-LB			IN ASW-LB
	with PMA	6.47857e+07	1.7159e+08	8.87851e+07	3.55405e+07	1.12124e+08	5.99089e+07	4.41642e+07	7.893e+07	9.20263e+07	174.736	239.743	24.22
	without PMA	1.80837e+08	1.28255e+08	7.88924e+07	1.23263e+08	1.01719e+08	6.26305e+07	1.34462e+08	8.12501e+07	7.73202e+07	6362.63	8281.18	6155.71
